# Supplementary material for: Cardiometabolic profiles and proteomics associated with obesity phenotypes in a longitudinal cohort of young adults
Source: Sci Rep. 2024 Mar 28;14:7384. doi: 10.1038/s41598-024-57751-2 (PMC10978904; doi:10.1038/s41598-024-57751-2)
Supplement: Supplementary file 2 — Supplementary Tables. [file 41598_2024_57751_MOESM2_ESM.xlsx]

## Sheet: Table S1
Table S1. Complete list of the Cardiometabolic Explore Panel Protein by Olink
Uniprot	Protein name	Gene name	Included or not
P16112	Aggrecan core protein	ACAN	Included
Q9BYF1	Angiotensin-converting enzyme 2	ACE2	Included
Q15067	Peroxisomal acyl-coenzyme A oxidase 1	ACOX1	Not Included
P13686	Tartrate-resistant acid phosphatase type 5	ACP5	Included
P62736	Actin, aortic smooth muscle	ACTA2	Included
Q03154	Aminoacylase-1	ACY1	Included
Q9NZK5	Adenosine deaminase 2	ADA2	Included
Q13444	Disintegrin and metalloproteinase domain-containing protein 15	ADAM15	Included
Q76LX8	A disintegrin and metalloproteinase with thrombospondin motifs 13	ADAMTS13	Included
Q8TE57	A disintegrin and metalloproteinase with thrombospondin motifs 16	ADAMTS16	Included
P48960	Adhesion G protein-coupled receptor E5	ADGRE5	Included
Q8IZP9	Adhesion G-protein coupled receptor G2	ADGRG2	Included
P08319	All-trans-retinol dehydrogenase [NAD	ADH4	Included
P21549	Serine--pyruvate aminotransferase	AGXT	Included
P23526	Adenosylhomocysteinase	AHCY	Included
P00568	Adenylate kinase isoenzyme 1	AK1	Included
P17516	Aldo-keto reductase family 1 member C4	AKR1C4	Included
Q13740	CD166 antigen	ALCAM	Included
P04746	Pancreatic alpha-amylase	AMY2A	Included
P19961	Alpha-amylase 2B	AMY2B	Included
P03950	Angiogenin	ANG	Included
O95841	Angiopoietin-related protein 1	ANGPTL1	Included
Q9Y5C1	Angiopoietin-related protein 3	ANGPTL3	Included
P15144	Aminopeptidase N	ANPEP	Included
P09525	Annexin A4	ANXA4	Included
Q16853	Membrane primary amine oxidase	AOC3	Included
P51693	Amyloid-like protein 1	APLP1	Included
O95445	Apolipoprotein M	APOM	Included
Q13508	Ecto-ADP-ribosyltransferase 3	ART3	Included
P30530	Tyrosine-protein kinase receptor UFO	AXL	Included
P20160	Azurocidin	AZU1	Included
P46379	Large proline-rich protein BAG6	BAG6	Included
Q13867	Bleomycin hydrolase	BLMH	Included
P22004	Bone morphogenetic protein 6	BMP6	Included
Q9BWV1	Brother of CDO	BOC	Included
Q8TDL5	BPI fold-containing family B member 1	BPIFB1	Included
Q9BXJ1	Complement C1q tumor necrosis factor-related protein 1	C1QTNF1	Included
P06681	Complement C2	C2	Included
P00915	Carbonic anhydrase 1	CA1	Included
Q8N1Q1	Carbonic anhydrase 13	CA13	Included
P07451	Carbonic anhydrase 3	CA3	Included
P22748	Carbonic anhydrase 4	CA4	Included
P35218	Carbonic anhydrase 5A, mitochondrial	CA5A	Included
Q8WVQ1	Soluble calcium-activated nucleotidase 1	CANT1	Included
P42574	Caspase-3	CASP3	Included
P27352	Cobalamin binding intrinsic factor	CBLIF	Included
Q76M96	Coiled-coil domain-containing protein 80	CCDC80	Included
Q16627	C-C motif chemokine 14	CCL14	Included
Q16663	C-C motif chemokine 15	CCL15	Included
O15467	C-C motif chemokine 16	CCL16	Included
P55774	C-C motif chemokine 18	CCL18	Included
Q9Y4X3	C-C motif chemokine 27	CCL27	Included
P13501	C-C motif chemokine 5	CCL5	Included
P48745	CCN family member 3	CCN3	Included
P08571	Monocyte differentiation antigen CD14	CD14	Included
Q86VB7	Scavenger receptor cysteine-rich type 1 protein M130	CD163	Included
Q9NNX6	CD209 antigen	CD209	Included
Q9Y5K6	CD2-associated protein	CD2AP	Included
P15529	Membrane cofactor protein	CD46	Included
P08174	Complement decay-accelerating factor	CD55	Included
P13987	CD59 glycoprotein	CD59	Included
Q07108	Early activation antigen CD69	CD69	Included
Q9NPY3	Complement component C1q receptor	CD93	Included
P12830	Cadherin-1	CDH1	Included
Q12864	Cadherin-17	CDH17	Included
P19022	Cadherin-2	CDH2	Included
P33151	Cadherin-5	CDH5	Included
P55285	Cadherin-6	CDH6	Included
Q9HBB8	Cadherin-related family member 5	CDHR5	Included
P31997	Carcinoembryonic antigen-related cell adhesion molecule 8	CEACAM8	Included
P17676	CCAAT/enhancer-binding protein beta	CEBPB	Not Included
P09093	Chymotrypsin-like elastase family member 3A	CELA3A	Included
O95684	Centrosomal protein 43	CEP43	Included
P23141	Liver carboxylesterase 1	CES1	Included
Q99674	Cell growth regulator with EF hand domain protein 1	CGREF1	Included
O96017	Serine/threonine-protein kinase Chk2	CHEK2	Not Included
P36222	Chitinase-3-like protein 1	CHI3L1	Included
Q13231	Chitotriosidase-1	CHIT1	Included
O00533	Neural cell adhesion molecule L1-like protein	CHL1	Included
Q6WN34	Chordin-like protein 2	CHRDL2	Included
Q05315	Galectin-10	CLC	Included
Q8NC01	C-type lectin domain family 1 member A	CLEC1A	Included
Q9NY25	C-type lectin domain family 5 member A	CLEC5A	Included
P09496	Clathrin light chain A	CLTA	Not Included
Q15846	Clusterin-like protein 1	CLUL1	Included
Q96KN2	Beta-Ala-His dipeptidase	CNDP1	Included
Q9Y2B0	Protein canopy homolog 2	CNPY2	Included
Q6PJW8	Consortin	CNST	Included
Q12860	Contactin-1	CNTN1	Included
P39060	Collagen alpha-1	COL18A1	Included
P02452	Collagen alpha-1	COL1A1	Included
P02462	Collagen alpha-1	COL4A1	Included
P12111	Collagen alpha-3	COL6A3	Included
P49747	Cartilage oligomeric matrix protein	COMP	Included
P21964	Catechol O-methyltransferase	COMT	Included
P31146	Coronin-1A	CORO1A	Included
P15085	Carboxypeptidase A1	CPA1	Included
P15086	Carboxypeptidase B	CPB1	Included
P20023	Complement receptor type 2	CR2	Included
P34998	Corticotropin-releasing factor receptor 1	CRHR1	Included
Q9NQ79	Cartilage acidic protein 1	CRTAC1	Included
O43186	Cone-rod homeobox protein	CRX	Not Included
P01034	Cystatin-C	CST3	Included
Q15828	Cystatin-M	CST6	Included
P04080	Cystatin-B	CSTB	Included
Q16619	Cardiotrophin-1	CTF1	Included
P07858	Cathepsin B	CTSB	Included
P07339	Cathepsin D	CTSD	Included
P09668	Pro-cathepsin H [Cleaved into: Cathepsin H mini chain; Cathepsin H	CTSH	Included
P07711	Cathepsin L1	CTSL	Included
Q9UBR2	Cathepsin Z	CTSZ	Included
Q9H2A7	C-X-C motif chemokine 16	CXCL16	Included
P42830	C-X-C motif chemokine 5	CXCL5	Included
P10145	Interleukin-8	CXCL8	Included
P07585	Decorin	DCN	Included
Q9H773	dCTP pyrophosphatase 1	DCTPP1	Included
P20711	Aromatic-L-amino-acid decarboxylase	DDC	Included
P59665	Neutrophil defensin 1	DEFA1_DEFA1B	Included
Q9NR28	Diablo homolog, mitochondrial	DIABLO	Included
Q9UBP4	Dickkopf-related protein 3	DKK3	Included
P80370	Protein delta homolog 1	DLK1	Included
Q8NHS0	DnaJ homolog subfamily B member 8	DNAJB8	Included
O60496	Docking protein 2	DOK2	Included
P27487	Dipeptidyl peptidase 4	DPP4	Included
Q9UHL4	Dipeptidyl peptidase 2	DPP7	Included
Q07507	Dermatopontin	DPT	Included
Q9NRD8	Dual oxidase 2	DUOX2	Not Included
O43854	EGF-like repeat and discoidin I-like domain-containing protein 3	EDIL3	Included
Q12805	EGF-containing fibulin-like extracellular matrix protein 1	EFEMP1	Included
P00533	Epidermal growth factor receptor	EGFR	Included
Q13541	Eukaryotic translation initiation factor 4E-binding protein 1	EIF4EBP1	Included
P17813	Endoglin	ENG	Included
Q13822	Ectonucleotide pyrophosphatase/phosphodiesterase family member 2	ENPP2	Included
O75356	Ectonucleoside triphosphate diphosphohydrolase 5	ENTPD5	Included
O75354	Ectonucleoside triphosphate diphosphohydrolase 6	ENTPD6	Included
P54760	Ephrin type-B receptor 4	EPHB4	Included
P34913	Bifunctional epoxide hydrolase 2 [Includes: Cytosolic epoxide hydrolase 2	EPHX2	Not Included
Q96AP7	Endothelial cell-selective adhesion molecule	ESAM	Included
P08709	Coagulation factor VII	F7	Included
P00740	Coagulation factor IX	F9	Included
P12104	Fatty acid-binding protein, intestinal	FABP2	Included
P15090	Fatty acid-binding protein, adipocyte	FABP4	Included
P51161	Gastrotropin	FABP6	Included
Q13158	FAS-associated death domain protein	FADD	Included
Q92520	Protein FAM3C	FAM3C	Included
Q12884	Prolyl endopeptidase FAP	FAP	Included
P25445	Tumor necrosis factor receptor superfamily member 6	FAS	Included
P09467	Fructose-1,6-bisphosphatase 1	FBP1	Included
P12318	Low affinity immunoglobulin gamma Fc region receptor II-a	FCGR2A	Included
O75015	Low affinity immunoglobulin gamma Fc region receptor III-B	FCGR3B	Included
Q15485	Ficolin-2	FCN2	Included
Q96LA6	Fc receptor-like protein 1	FCRL1	Included
Q9UGM5	Fetuin-B	FETUB	Included
P04066	Tissue alpha-L-fucosidase	FUCA1	Included
Q14393	Growth arrest-specific protein 6	GAS6	Included
Q99988	Growth/differentiation factor 15	GDF15	Included
Q9UK05	Growth/differentiation factor 2	GDF2	Included
Q92820	Gamma-glutamyl hydrolase	GGH	Included
P01241	Somatotropin	GH1	Included
Q9UBU3	Appetite-regulating hormone	GHRL	Included
Q04760	Lactoylglutathione lyase	GLO1	Included
P35754	Glutaredoxin-1	GLRX	Included
P07359	Platelet glycoprotein Ib alpha chain	GP1BA	Included
P55259	Pancreatic secretory granule membrane major glycoprotein GP2	GP2	Included
Q14956	Transmembrane glycoprotein NMB	GPNMB	Included
O15354	Prosaposin receptor GPR37	GPR37	Included
O75791	GRB2-related adapter protein 2	GRAP2	Included
P34947	G protein-coupled receptor kinase 5	GRK5	Not Included
P08263	Glutathione S-transferase A1	GSTA1	Included
P08236	Beta-glucuronidase	GUSB	Included
P13807	Glycogen [starch] synthase, muscle	GYS1	Included
P20718	Granzyme H	GZMH	Included
Q9NRV9	Heme-binding protein 1	HEBP1	Not Included
P52789	Hexokinase-2	HK2	Not Included
P09601	Heme oxygenase 1	HMOX1	Included
P61978	Heterogeneous nuclear ribonucleoprotein K	HNRNPK	Not Included
P04792	Heat shock protein beta-1	HSPB1	Included
P98160	Basement membrane-specific heparan sulfate proteoglycan core protein	HSPG2	Included
Q12794	Hyaluronidase-1	HYAL1	Included
Q9Y4L1	Hypoxia up-regulated protein 1	HYOU1	Included
P05362	Intercellular adhesion molecule 1	ICAM1	Included
P13598	Intercellular adhesion molecule 2	ICAM2	Included
P32942	Intercellular adhesion molecule 3	ICAM3	Included
Q9UMF0	Intercellular adhesion molecule 5	ICAM5	Included
P08833	Insulin-like growth factor-binding protein 1	IGFBP1	Included
P18065	Insulin-like growth factor-binding protein 2	IGFBP2	Included
P17936	Insulin-like growth factor-binding protein 3	IGFBP3	Included
P24592	Insulin-like growth factor-binding protein 6	IGFBP6	Included
Q16270	Insulin-like growth factor-binding protein 7	IGFBP7	Included
Q8WX77	Insulin-like growth factor-binding protein-like 1	IGFBPL1	Included
Q969P0	Immunoglobulin superfamily member 8	IGSF8	Included
O95998	Interleukin-18-binding protein	IL18BP	Included
Q9UHD0	Interleukin-19	IL19	Included
Q01638	Interleukin-1 receptor-like 1	IL1RL1	Included
P01589	Interleukin-2 receptor subunit alpha	IL2RA	Included
P05231	Interleukin-6	IL6	Included
P08887	Interleukin-6 receptor subunit alpha	IL6R	Included
P40189	Interleukin-6 receptor subunit beta	IL6ST	Included
Q12912	Inositol 1,4,5-triphosphate receptor associated 2	IRAG2	Included
P05556	Integrin beta-1	ITGB1	Included
Q9UKP3	Integrin beta-1-binding protein 2	ITGB1BP2	Included
P05107	Integrin beta-2	ITGB2	Included
Q06033	Inter-alpha-trypsin inhibitor heavy chain H3	ITIH3	Included
P10721	Mast/stem cell growth factor receptor Kit	KIT	Included
P21583	Kit ligand	KITLG	Included
Q16773	Kynurenine--oxoglutarate transaminase 1	KYAT1	Included
Q53H82	Endoribonuclease LACTB2	LACTB2	Included
P18428	Lipopolysaccharide-binding protein	LBP	Included
P80188	Neutrophil gelatinase-associated lipocalin	LCN2	Not Included
P01130	Low-density lipoprotein receptor	LDLR	Included
P41159	Leptin	LEP	Included
P48357	Leptin receptor	LEPR	Included
P09382	Galectin-1	LGALS1	Included
P17931	Galectin-3	LGALS3	Included
A6NI73	Leukocyte immunoglobulin-like receptor subfamily A member 5	LILRA5	Included
Q8NHL6	Leukocyte immunoglobulin-like receptor subfamily B member 1	LILRB1	Included
Q8N423	Leukocyte immunoglobulin-like receptor subfamily B member 2	LILRB2	Included
O75023	Leukocyte immunoglobulin-like receptor subfamily B member 5	LILRB5	Included
P06858	Lipoprotein lipase	LPL	Included
Q86VZ4	Low-density lipoprotein receptor-related protein 11	LRP11	Included
Q14767	Latent-transforming growth factor beta-binding protein 2	LTBP2	Included
Q9UEW3	Macrophage receptor MARCO	MARCO	Included
P02144	Myoglobin	MB	Included
P43121	Cell surface glycoprotein MUC18	MCAM	Included
Q8NI22	Multiple coagulation factor deficiency protein 2	MCFD2	Included
Q9H1U4	Multiple epidermal growth factor-like domains protein 9	MEGF9	Included
Q16820	Meprin A subunit beta	MEP1B	Included
P08581	Hepatocyte growth factor receptor	MET	Included
P55082	Microfibril-associated glycoprotein 3	MFAP3	Included
Q13361	Microfibrillar-associated protein 5	MFAP5	Included
P09237	Matrilysin	MMP7	Included
P41218	Myeloid cell nuclear differentiation antigen	MNDA	Included
Q99549	M-phase phosphoprotein 8	MPHOSPH8	Included
P08118	Beta-microseminoprotein	MSMB	Included
O14793	Growth/differentiation factor 8	MSTN	Included
P58546	Myotrophin	MTPN	Not Included
O95544	NAD kinase	NADK	Included
P13591	Neural cell adhesion molecule 1	NCAM1	Included
Q92692	Nectin-2	NECTIN2	Included
P14543	Nidogen-1	NID1	Included
P46531	Neurogenic locus notch homolog protein 1	NOTCH1	Included
Q9UM47	Neurogenic locus notch homolog protein 3	NOTCH3	Included
Q9NQX5	Neural proliferation differentiation and control protein 1	NPDC1	Included
P16860	Natriuretic peptides B	NPPB	Not Included
O95502	Neuronal pentraxin receptor	NPTXR	Included
Q92823	Neuronal cell adhesion molecule	NRCAM	Included
O14786	Neuropilin-1	NRP1	Included
NT-proBNP	NT-proBNP	NTproBNP	Not Included
Q16620	BDNF/NT-3 growth factors receptor	NTRK2	Included
P78380	Oxidized low-density lipoprotein receptor 1	OLR1	Included
Q99650	Oncostatin-M-specific receptor subunit beta	OSMR	Included
Q9NWQ8	Phosphoprotein associated with glycosphingolipid-enriched microdomains 1	PAG1	Included
P19021	Peptidyl-glycine alpha-amidating monooxygenase	PAM	Included
O14917	Protocadherin-17	PCDH17	Included
Q15113	Procollagen C-endopeptidase enhancer 1	PCOLCE	Included
Q8NBP7	Proprotein convertase subtilisin/kexin type 9	PCSK9	Included
O75340	Programmed cell death protein 6	PDCD6	Included
P04085	Platelet-derived growth factor subunit A	PDGFA	Included
P16234	Platelet-derived growth factor receptor alpha	PDGFRA	Included
P09619	Platelet-derived growth factor receptor beta	PDGFRB	Included
Q5VY43	Platelet endothelial aggregation receptor 1	PEAR1	Included
O75594	Peptidoglycan recognition protein 1	PGLYRP1	Included
P19957	Elafin	PI3	Included
Q9UKJ0	Paired immunoglobulin-like type 2 receptor beta	PILRB	Included
P04054	Phospholipase A2	PLA2G1B	Included
P14555	Phospholipase A2, membrane associated	PLA2G2A	Included
P00750	Tissue-type plasminogen activator	PLAT	Included
O60664	Perilipin-3	PLIN3	Included
O94903	Pyridoxal phosphate homeostasis protein	PLPBP	Included
P55058	Phospholipid transfer protein	PLTP	Included
O15031	Plexin-B2	PLXNB2	Included
Q9ULL4	Plexin-B3	PLXNB3	Included
Q6GTS8	N-fatty-acyl-amino acid synthase/hydrolase PM20D1	PM20D1	Included
Q15165	Serum paraoxonase/arylesterase 2	PON2	Not Included
P23284	Peptidyl-prolyl cis-trans isomerase B	PPIB	Included
P41236	Protein phosphatase inhibitor 2	PPP1R2	Included
P42785	Lysosomal Pro-X carboxypeptidase	PRCP	Included
P10644	cAMP-dependent protein kinase type I-alpha regulatory subunit	PRKAR1A	Included
P04070	Vitamin K-dependent protein C	PROC	Included
P07478	Trypsin-2	PRSS2	Included
Q9BQR3	Serine protease 27	PRSS27	Included
P24158	Myeloblastin	PRTN3	Included
P41222	Prostaglandin-H2 D-isomerase	PTGDS	Included
P21246	Pleiotrophin	PTN	Included
P10586	Receptor-type tyrosine-protein phosphatase F	PTPRF	Included
Q13332	Receptor-type tyrosine-protein phosphatase S	PTPRS	Included
P09417	Dihydropteridine reductase	QDPR	Included
Q16769	Glutaminyl-peptide cyclotransferase	QPCT	Included
Q99969	Retinoic acid receptor responder protein 2	RARRES2	Included
Q9UKL0	REST corepressor 1	RCOR1	Included
P05451	Lithostathine-1-alpha	REG1A	Included
P48304	Lithostathine-1-beta	REG1B	Included
Q06141	Regenerating islet-derived protein 3-alpha	REG3A	Included
P00797	Renin	REN	Included
Q9HD89	Resistin	RETN	Included
P12724	Eosinophil cationic protein	RNASE3	Included
O00584	Ribonuclease T2	RNASET2	Included
Q01973	Inactive tyrosine-protein kinase transmembrane receptor ROR1	ROR1	Included
P31949	Protein S100-A11	S100A11	Included
P25815	Protein S100-P	S100P	Not Included
Q14162	Scavenger receptor class F member 1	SCARF1	Included
P18827	Syndecan-1	SDC1	Included
P31431	Syndecan-4	SDC4	Included
P16581	E-selectin	SELE	Included
P16109	P-selectin	SELP	Included
Q13275	Semaphorin-3F	SEMA3F	Included
O75326	Semaphorin-7A	SEMA7A	Included
Q86U17	Serpin A11	SERPINA11	Included
Q8IW75	Serpin A12	SERPINA12	Included
P36952	Serpin B5	SERPINB5	Not Included
P05121	Plasminogen activator inhibitor 1	SERPINE1	Included
P35247	Pulmonary surfactant-associated protein D	SFTPD	Included
Q9Y286	Sialic acid-binding Ig-like lectin 7	SIGLEC7	Included
P78324	Tyrosine-protein phosphatase non-receptor type substrate 1	SIRPA	Included
Q9H5Y7	SLIT and NTRK-like protein 6	SLITRK6	Included
O00161	Synaptosomal-associated protein 23	SNAP23	Included
Q9Y5X1	Sorting nexin-9	SNX9	Included
P00441	Superoxide dismutase [Cu-Zn]	SOD1	Included
Q99523	Sortilin	SORT1	Included
Q9BQB4	Sclerostin	SOST	Included
Q14515	SPARC-like protein 1	SPARCL1	Included
Q9BUD6	Spondin-2	SPON2	Included
P10451	Osteopontin	SPP1	Included
Q8WTU2	Scavenger receptor cysteine-rich domain-containing group B protein	SSC4D	Included
A1L4H1	Soluble scavenger receptor cysteine-rich domain-containing protein SSC5D	SSC5D	Included
P15907	Beta-galactoside alpha-2,6-sialyltransferase 1	ST6GAL1	Included
Q15831	Serine/threonine-protein kinase STK11	STK11	Included
Q13043	Serine/threonine-protein kinase 4	STK4	Included
Q6UWL2	Sushi domain-containing protein 1	SUSD1	Included
O95988	T-cell leukemia/lymphoma protein 1B	TCL1B	Not Included
P20062	Transcobalamin-2	TCN2	Included
Q07654	Trefoil factor 3	TFF3	Included
P10646	Tissue factor pathway inhibitor	TFPI	Included
P02786	Transferrin receptor protein 1	TFRC	Included
Q15582	Transforming growth factor-beta-induced protein ig-h3	TGFBI	Included
Q03167	Transforming growth factor beta receptor type 3	TGFBR3	Included
P21980	Protein-glutamine gamma-glutamyltransferase 2	TGM2	Included
P07204	Thrombomodulin	THBD	Included
P35443	Thrombospondin-4	THBS4	Included
P52888	Thimet oligopeptidase	THOP1	Included
P40225	Thrombopoietin	THPO	Included
P31483	Nucleolysin TIA-1 isoform p40	TIA1	Included
P35590	Tyrosine-protein kinase receptor Tie-1	TIE1	Included
Q96H15	T-cell immunoglobulin and mucin domain-containing protein 4	TIMD4	Included
P01033	Metalloproteinase inhibitor 1	TIMP1	Included
Q9GZM7	Tubulointerstitial nephritis antigen-like	TINAGL1	Included
P24821	Tenascin	TNC	Included
P01375	Tumor necrosis factor	TNF	Included
O14798	Tumor necrosis factor receptor superfamily member 10C	TNFRSF10C	Included
Q9Y275	Tumor necrosis factor ligand superfamily member 13B	TNFSF13B	Included
P19429	Troponin I, cardiac muscle	TNNI3	Not Included
Q96A56	Tumor protein p53-inducible nuclear protein 1	TP53INP1	Not Included
P01222	Thyrotropin subunit beta	TSHB	Included
Q969D9	Thymic stromal lymphopoietin	TSLP	Not Included
O60635	Tetraspanin-1	TSPAN1	Not Included
P19971	Thymidine phosphorylase	TYMP	Included
Q06418	Tyrosine-protein kinase receptor TYRO3	TYRO3	Included
P07911	Uromodulin	UMOD	Included
P40818	Ubiquitin carboxyl-terminal hydrolase 8	USP8	Included
O95183	Vesicle-associated membrane protein 5	VAMP5	Included
Q6EMK4	Vasorin	VASN	Included
P19320	Vascular cell adhesion protein 1	VCAM1	Included
P08670	Vimentin	VIM	Not Included
Q9H7M9	V-type immunoglobulin domain-containing suppressor of T-cell activation	VSIR	Included
Q96N03	V-set and transmembrane domain-containing protein 2-like protein	VSTM2L	Not Included
P04275	von Willebrand factor	VWF	Included
Q92558	Wiskott-Aldrich syndrome protein family member 1	WASF1	Included
P55808	Glycoprotein Xg	XG	Included
Q13105	Zinc finger and BTB domain-containing protein 17	ZBTB17	Included

## Sheet: Table S2
Table S2. Ingenuity Pathway Analysis (IPA) Shown 45 Disease and Biofunctions with 40 Significantly Differentially Expressed Proteins Across Obesity Groups
Categories	Diseases or Functions Annotation	p-value	Predicted Activation State	Activation z-score	Molecules	# Molecules
Cardiovascular System Development and Function,Organismal Development,Tissue Development	Vasculogenesis	9.68e-14	Increased	2.636	ACE2,ALCAM,CDH2,COL4A1,COMP,CST3,FABP4,ICAM1,IGFBP1,IL6,LDLR,LEP,LGALS1,LGALS3,PLAT,PRCP,RARRES2,SELE,THBS4	19
Cardiovascular System Development and Function	Development of vasculature	2.14e-12	Increased	2.53	ACE2,ALCAM,CDH2,COL4A1,COMP,CST3,F7,FABP4,ICAM1,IGFBP1,IL6,LDLR,LEP,LGALS1,LGALS3,PLAT,PRCP,RARRES2,SELE,THBS4	20
Cellular Movement	Migration of cells	5.93e-12	Increased	2.023	ACE2,ACP5,ALCAM,C2,CDH2,CES1,COL4A1,COMP,CST3,CTSZ,DPP4,F7,FABP4,ICAM1,IGFBP1,IL6,LDLR,LEP,LGALS1,LGALS3,MSTN,PLAT,PRCP,RARRES2,SELE,THBS4	26
Cellular Movement,Hematological System Development and Function,Immune Cell Trafficking,Inflammatory Response	Migration of phagocytes	8.83e-11	Increased	2.872	ALCAM,COL4A1,CTSZ,ICAM1,IL6,LDLR,LEP,LGALS1,LGALS3,RARRES2,SELE	11
Inflammatory Response	Inflammatory response	1.25e-10	Increased	2.564	CST3,DPP4,F7,FABP4,ICAM1,IL6,LDLR,LEP,LGALS1,LGALS3,LILRA5,MSTN,PLAT,RARRES2,SELE,THBS4	16
Cell-To-Cell Signaling and Interaction	Aggregation of cells	2.16e-10	Increased	2.482	CDH2,CDHR5,CES1,COMP,CST3,ICAM1,IGFBP1,IL6,LEP,LGALS1,PLAT	11
Cellular Movement,Hematological System Development and Function,Immune Cell Trafficking,Inflammatory Response	Migration of monocytes	7.94e-10	Increased	2.186	COL4A1,ICAM1,IL6,LDLR,LGALS1,LGALS3,SELE	7
Cellular Movement	Migration of tumor cells	1.21e-09	Increased	2.156	ALCAM,CDH2,DPP4,F7,IL6,LEP,LGALS3,RARRES2,SELE	9
Cardiovascular System Development and Function,Tissue Development	Development of endothelial tissue	2.32e-09	Increased	2.117	CDH2,FABP4,IGFBP1,IL6,LEP,LGALS1,LGALS3,PLAT,PRCP,SELE,THBS4	11
Cellular Movement,Hematological System Development and Function,Immune Cell Trafficking	Migration of antigen presenting cells	7.78e-09	Increased	2.128	ALCAM,CTSZ,ICAM1,LEP,LGALS1,LGALS3,RARRES2,SELE	8
Cell-To-Cell Signaling and Interaction,Cellular Assembly and Organization	Cell-cell contact	1.64e-08	Increased	2.366	ACE2,ALCAM,CDH2,COL4A1,CST3,F7,ICAM1,IL6,LDLR,LEP,LGALS1,LGALS3,MSTN,SELE	14
Cardiovascular System Development and Function,Cellular Development,Cellular Function and Maintenance,Cellular Growth and Proliferation,Organismal Development,Tissue Development	Endothelial cell development	2.68e-08	Increased	2.43	CDH2,FABP4,IGFBP1,IL6,LEP,LGALS1,LGALS3,PRCP,SELE,THBS4	10
Cell-To-Cell Signaling and Interaction,Connective Tissue Development and Function	Binding of fibroblast cell lines	4.62e-08	Increased	2.414	ALCAM,CDH2,CDHR5,ICAM1,IL6,LDLR	6
Cell-To-Cell Signaling and Interaction	Binding of tumor cell lines	6.1e-08	Increased	2.624	ALCAM,CDH2,CTSZ,DPP4,F7,ICAM1,IL6,LEP,LGALS3,SELE	10
Cell-To-Cell Signaling and Interaction,Hematological System Development and Function	Aggregation of blood cells	6.96e-08	Increased	2.077	CES1,COMP,ICAM1,IGFBP1,IL6,LEP,LGALS1,PLAT	8
Cell-To-Cell Signaling and Interaction	Adhesion of tumor cell lines	7.99e-08	Increased	2.419	ALCAM,CDH2,CTSZ,F7,ICAM1,IL6,LEP,LGALS3,SELE	9
Cancer,Organismal Injury and Abnormalities	Advanced malignant tumor	1.04e-07	Increased	2.106	ACP5,ALCAM,CDH2,COL4A1,CST3,CSTB,CTSZ,DPP4,FABP4,ICAM1,IL6,LGALS1,LGALS3,PLAT,SELE,THBS4	16
Cardiovascular System Development and Function,Organismal Development,Tissue Development,Visual System Development and Function	Vascularization of eye	1.71e-07	Increased	2.156	ACE2,ICAM1,LEP,LGALS1,LGALS3,PLAT	6
Cancer,Organismal Injury and Abnormalities	Metastasis	2.64e-07	Increased	2.106	ACP5,ALCAM,CDH2,COL4A1,CST3,CSTB,CTSZ,FABP4,ICAM1,IL6,LGALS1,LGALS3,PLAT,SELE,THBS4	15
Organismal Injury and Abnormalities	Oxidative stress	5.57e-07	Decreased	-2.236	ACE2,LDLR,LGALS3,MSTN,QDPR	5
Cellular Movement	Invasion of cells	1.12e-06	Increased	3.143	ALCAM,CDH2,CES1,CST3,CTSZ,DPP4,F7,ICAM1,IL6,LEP,LGALS1,LGALS3,PLAT,RARRES2,THBS4	15
Cardiovascular System Development and Function	Vascularization	1.16e-06	Increased	2.415	ACE2,ICAM1,IL6,LEP,LGALS1,LGALS3,PLAT	7
Cardiovascular System Development and Function,Cellular Development,Cellular Function and Maintenance,Cellular Growth and Proliferation,Organismal Development,Tissue Development	Proliferation of endothelial cells	1.47e-06	Increased	2.215	CDH2,FABP4,IGFBP1,IL6,LEP,LGALS1,PRCP,THBS4	8
Cellular Movement	Cell movement of tumor cell lines	1.53e-06	Increased	2.71	ALCAM,CDH2,CST3,CTSZ,DPP4,F7,IGFBP1,IL6,LEP,LGALS1,LGALS3,PLAT,RARRES2,SELE,THBS4	15
Cellular Movement	Migration of tumor cell lines	2.19e-06	Increased	2.161	ALCAM,CDH2,CST3,CTSZ,DPP4,F7,IGFBP1,IL6,LEP,LGALS1,LGALS3,PLAT,RARRES2,THBS4	14
Cardiovascular System Development and Function,Organismal Development,Tissue Development,Visual System Development and Function	Neovascularization of eye	2.43e-06	Increased	2.156	ICAM1,LEP,LGALS1,LGALS3,PLAT	5
Hematological System Development and Function,Inflammatory Response,Tissue Morphology	Quantity of neutrophils	2.61e-06	Decreased	-2.012	ACE2,ICAM1,IL6,LDLR,LEP,RARRES2,SELE	7
Cell-To-Cell Signaling and Interaction,Cellular Growth and Proliferation	Stimulation of cells	5.94e-06	Increased	2.367	CDH2,DPP4,IL6,LEP,LGALS1,LGALS3,MSTN	7
Hematological System Development and Function,Hypersensitivity Response,Tissue Morphology	Quantity of eosinophils	7.25e-06	Decreased	-2.186	ICAM1,IL6,LGALS1,LGALS3,SELE	5
Embryonic Development,Organismal Development,Tissue Development	Growth of embryonic tissue	7.31e-06	Increased	2.585	CST3,CTSZ,IL6,LEP,LGALS1,PLAT,RARRES2	7
Cellular Growth and Proliferation,Tissue Development	Proliferation of neural cells	8.74e-06	Increased	2.389	ALCAM,CDH2,CST3,CTSZ,IL6,LEP,LGALS1,LGALS3,MSTN,PLAT	10
Embryonic Development,Organismal Development,Tissue Development	Development of head	2.24e-05	Increased	2.408	ACE2,CDH2,COL4A1,CST3,CSTB,CTSZ,ICAM1,IGFBP1,IL6,LDLR,LEP,LGALS3	12
Hematological System Development and Function,Tissue Morphology	Quantity of blood cells	2.81e-05	Decreased	-2.002	ACE2,ALCAM,ICAM1,IGFBP1,IL6,LDLR,LEP,LGALS1,LGALS3,PLAT,RARRES2,SELE	12
Cell Death and Survival,Organismal Injury and Abnormalities	Cell death of immune cells	3.26e-05	Increased	2.141	CST3,FABP4,ICAM1,IL6,LDLR,LEP,LGALS1,LGALS3,PLAT	9
Lipid Metabolism,Molecular Transport,Small Molecule Biochemistry	Uptake of lipid	3.31e-05	Increased	2.198	FABP4,IL6,LDLR,LEP,RARRES2	5
Cellular Movement	Invasion of tumor cell lines	3.59e-05	Increased	3.189	ALCAM,CDH2,CES1,CTSZ,DPP4,F7,IL6,LEP,LGALS1,LGALS3,PLAT,THBS4	12
Connective Tissue Development and Function,Tissue Development	Growth of connective tissue	4.43e-05	Increased	2.947	COMP,DPP4,IGFBP1,IL6,LEP,LGALS1,LGALS3,MSTN,PLAT	9
Organismal Development	Growth of organism	4.45e-05	Increased	2.362	COL4A1,COMP,CST3,CTSZ,IGFBP1,IL6,LEP,LGALS1,PLAT,RARRES2	10
Cell Death and Survival	Cell viability	6.03e-05	Increased	2.305	ALCAM,CDH2,CES1,COMP,CST3,DPP4,F7,ICAM1,IL6,LEP,LGALS3,PLAT,PRCP,SELE	14
Cellular Development,Cellular Growth and Proliferation,Digestive System Development and Function,Hepatic System Development and Function,Organ Development	Proliferation of liver cells	6.79e-05	Increased	2.156	IGFBP1,IL6,LEP,LGALS1,LGALS3	5
Cellular Movement	Invasion of carcinoma cell lines	7.41e-05	Increased	2.57	ALCAM,CDH2,IL6,LEP,LGALS1,PLAT,THBS4	7
Tissue Development	Growth of epithelial tissue	0.000113	Increased	2.582	CDH2,CDHR5,FABP4,IGFBP1,IL6,LEP,LGALS1,PRCP,THBS4	9
Cell Morphology,Cellular Assembly and Organization,Cellular Function and Maintenance	Formation of cellular protrusions	0.000166	Increased	2.109	ALCAM,CDH2,CSTB,CTSZ,F7,IL6,LEP,LGALS1,MSTN,PLAT,THBS4	11
Cellular Growth and Proliferation,Connective Tissue Development and Function,Tissue Development	Proliferation of connective tissue cells	0.000174	Increased	2.777	COMP,IGFBP1,IL6,LEP,LGALS1,LGALS3,MSTN,PLAT	8

## Sheet: Table S3
Table S3. Proteins Differentially Expressed Between Participants with Metabolically Unhealthy Obesity (MUHO) versus Participants with Metabolically Healthy Obesity (MHO)
	protein_name	log_FC	p_value	Overlapping with Obesity vs NOH
Baseline	FABP4	0.803	0.0040406	Yes
	FCRL1	0.571	0.00633649	No
	PRSS2	0.462	0.00903641	No
	ANG	0.412	0.0130591	No
	BPIFB1	-0.726	0.0131855	Yes
	CEACAM8	0.601	0.0135487	No
	GUSB	0.686	0.0147228	Yes
	PCDH17	0.378	0.0167123	No
	SEMA3F	0.342	0.0177591	No
	IL18BP	0.344	0.0182604	No
	LGALS1	0.379	0.020535	Yes
	CLC	0.553	0.0228118	No
	PLTP	-0.43	0.022819	No
	CSTB	0.417	0.0276695	Yes
	FCGR2A	0.375	0.0290005	No
	ADH4	1.164	0.0355355	Yes
	CPB1	0.442	0.0370232	No
	NECTIN2	0.281	0.0420256	No
	SIRPA	0.387	0.0437562	No
	CA5A	0.863	0.0476164	No
	GGH	0.23	0.0481478	Yes
Follow-up	BOC	-0.278	0.00298602	No
	ENTPD5	-0.265	0.00606992	No
	GGH	0.297	0.0128184	Yes
	BPIFB1	-0.632	0.0129226	Yes
	BAG6	-0.404	0.0153625	No
	SSC4D	1.275	0.0180391	No
	IGFBP2	-0.568	0.0199761	No
	TGFBR3	-0.241	0.0213177	No
	CHI3L1	0.312	0.0231009	No
	F9	0.209	0.0296868	No
	LEP	0.843	0.0301334	Yes
	MEGF9	0.205	0.0322416	Yes
	GUSB	0.445	0.0417627	Yes
	NOTCH3	-0.197	0.0433605	No
	DKK3	-0.214	0.0437297	No
	PCSK9	-0.283	0.0479804	No

## Sheet: Table S4
Table S4. Ingenuity Pathway Analysis Shwon 55 Canonical Pathways Enriched for 40 Significantly Differentially Expressed Proteins Across Obesity Groups
Ingenuity Canonical Pathways	-log(p-value)	Ratio	z-score	Overlaping proteins
HMGB1 Signaling	5.11	0.0299	2	ICAM1,IL6,LEP,PLAT,SELE
PXR/RXR Activation	3.78	0.0462	NA	GSTA1,IGFBP1,IL6
Hepatic Fibrosis / Hepatic Stellate Cell Activation	3.55	0.0206	NA	COL4A1,ICAM1,IL6,LEP
Apelin Cardiac Fibroblast Signaling Pathway	3.19	0.087	NA	ACE2,IL6
Neuroprotective Role of THOP1 in Alzheimer's Disease	2.99	0.0248	NA	DPP4,F7,THOP1
Atherosclerosis Signaling	2.87	0.0226	NA	ICAM1,IL6,SELE
Coagulation System	2.82	0.0571	NA	F7,PLAT
Glutamate Removal from Folates	2.78	1	NA	GGH
Glutathione-mediated Detoxification	2.77	0.0541	NA	GGH,GSTA1
Tumor Microenvironment Pathway	2.5	0.0168	NA	ICAM1,IL6,LEP
IL-33 Signaling Pathway	2.45	0.0161	NA	ICAM1,IL6,SELE
CDX Gastrointestinal Cancer Signaling Pathway	2.35	0.0149	NA	CDHR5,IL6,LEP
Multiple Sclerosis Signaling Pathway	2.24	0.0135	NA	C2,IL6,LEP
Phenylalanine Degradation I (Aerobic)	2.18	0.25	NA	QDPR
TREM1 Signaling	2.15	0.026	NA	ICAM1,IL6
Role Of Osteoblasts In Rheumatoid Arthritis Signaling Pathway	2.13	0.0123	NA	CTSZ,IL6,LEP
BEX2 Signaling Pathway	2.09	0.0244	NA	CDH2,LGALS1
Wound Healing Signaling Pathway	2.09	0.0119	NA	COL4A1,IL6,LEP
Xenobiotic Metabolism AHR Signaling Pathway	2.05	0.023	NA	GSTA1,IL6
Xenobiotic Metabolism Signaling	1.92	0.0103	NA	CES1,GSTA1,IL6
Synaptogenesis Signaling Pathway	1.83	0.00952	NA	CDH2,COMP,THBS4
Airway Pathology in Chronic Obstructive Pulmonary Disease	1.79	0.0169	NA	IL6,LEP
Pulmonary Fibrosis Idiopathic Signaling Pathway	1.79	0.0092	NA	CDH2,COL4A1,IL6
Role of Macrophages, Fibroblasts and Endothelial Cells in Rheumatoid Arthritis	1.77	0.00904	NA	ICAM1,IL6,SELE
Th1 Pathway	1.77	0.0164	NA	ICAM1,IL6
LXR/RXR Activation	1.76	0.0163	NA	IL6,LDLR
Mineralocorticoid Biosynthesis	1.71	0.0833	NA	GSTA1
NAD Phosphorylation and Dephosphorylation	1.67	0.0769	NA	ACP5
Glucocorticoid Biosynthesis	1.67	0.0769	NA	GSTA1
Adipogenesis pathway	1.66	0.0144	NA	FABP4,LEP
Pathogen Induced Cytokine Storm Signaling Pathway	1.64	0.00809	NA	COL4A1,IL6,LEP
Extrinsic Prothrombin Activation Pathway	1.59	0.0625	NA	F7
IL-10 Signaling	1.58	0.013	NA	ICAM1,IL6
Role of Pattern Recognition Receptors in Recognition of Bacteria and Viruses	1.57	0.0128	NA	IL6,LEP
Aryl Hydrocarbon Receptor Signaling	1.55	0.0126	NA	GSTA1,IL6
Differential Regulation of Cytokine Production in Macrophages and T Helper Cells by IL-17A and IL-17F	1.54	0.0556	NA	IL6
Androgen Biosynthesis	1.49	0.05	NA	GSTA1
Th1 and Th2 Activation Pathway	1.49	0.0116	NA	ICAM1,IL6
RAR Activation	1.48	0.00701	NA	ADH4,IL6,LEP
Erythropoietin Signaling Pathway	1.47	0.0113	NA	IL6,LEP
Acute Phase Response Signaling	1.43	0.0108	NA	C2,IL6
IL-17 Signaling	1.42	0.0107	NA	IL6,LEP
Macrophage Classical Activation Signaling Pathway	1.41	0.0106	NA	IL6,LEP
NOD1/2 Signaling Pathway	1.41	0.0106	NA	IL6,LEP
Granulocyte Adhesion and Diapedesis	1.41	0.0106	NA	ICAM1,SELE
Tumoricidal Function of Hepatic Natural Killer Cells	1.41	0.0417	NA	ICAM1
Hepatic Cholestasis	1.41	0.0105	NA	IL6,LEP
Regulation Of The Epithelial Mesenchymal Transition By Growth Factors Pathway	1.4	0.0104	NA	CDH2,IL6
Xenobiotic Metabolism PXR Signaling Pathway	1.4	0.0104	NA	CES1,GSTA1
Serotonin Receptor Signaling	1.38	0.0064	NA	IL6,LEP,QDPR
NAD Salvage Pathway II	1.36	0.037	NA	ACP5
Coronavirus Pathogenesis Pathway	1.35	0.0098	NA	ACE2,IL6
Glutathione Redox Reactions I	1.35	0.0357	NA	GSTA1
IL-8 Signaling	1.33	0.00952	NA	CSTB,ICAM1
Agranulocyte Adhesion and Diapedesis	1.33	0.00952	NA	ICAM1,SELE
